# Supplementary material for: Anti-infective efficacy of Psidium guajava L. leaves against certain pathogenic bacteria
Source: F1000Res. 2019 Mar 25;8:12. Originally published 2019 Jan 3. [Version 2] doi: 10.12688/f1000research.17500.2 (PMC6468707; doi:10.12688/f1000research.17500.2)
Supplement: Details of organisms used in this study including antibiogram [file f1000research-8-20309-s0000.tgz]

Archive with 1 entries (1 files):
- a99f9a84-6323-409f-9cfc-eab4f32699d0_Organisms_used_in_the_study.docx
