# Supplementary material for: Anti-infective efficacy of Psidium guajava L. leaves against certain pathogenic bacteria
Source: F1000Res. 2019 Mar 25;8:12. Originally published 2019 Jan 3. [Version 2] doi: 10.12688/f1000research.17500.2 (PMC6468707; doi:10.12688/f1000research.17500.2)
Supplement: Raw data for Figures 1-3 showing the anti-infective efficacy of Psidium guajava L. leaves against pathogenic bacteria [file f1000research-8-20309-s0001.tgz]

Archive with 1 entries (1 files):
- bdef3982-3003-4fc0-bc33-b13ea56a27f4_Underlying_data.zip
